# Supplementary material for: An Innovative and Efficient Low Temperature Hydrothermal-Calcination Process for β-FeOOH Nanorods and Hollow-Structure α-Fe2O3 Magnetic Nanorods Exclusively Utilizing FeCl3 in an Alcohol-Containing Aqueous Solution
Source: Materials (Basel). 2025 May 1;18(9):2079. doi: 10.3390/ma18092079 (PMC12073027; doi:10.3390/ma18092079)
Supplement: Supplementary file 1 [file materials-18-02079-s001.zip]

Archive with 1 entries (1 files):
- materials-3606204-supplementary.pdf
